# Supplementary material for: Neutrophil Gelatinase-Associated Lipocalin: A Shared Early Biomarker of Remote Organ Dysfunction in Blast-Induced Extremity Trauma
Source: Int J Mol Sci. 2025 Aug 12;26(16):7794. doi: 10.3390/ijms26167794 (PMC12386635; doi:10.3390/ijms26167794)
Supplement: Supplementary file 1 [file ijms-26-07794-s001.zip]

Archive with 1 entries (1 files):
- ijms-3748128-supplementary.pdf
